# Supplementary material for: Comparative Study of the Gel-Forming Ability of Type I Collagens Extracted from Different Organs and Fish Species
Source: Gels. 2025 Jul 9;11(7):533. doi: 10.3390/gels11070533 (PMC12294791; doi:10.3390/gels11070533)
Supplement: Supplementary file 1 [file gels-11-00533-s001.zip]

Archive with 2 entries (2 files):
- Supplementry_material_2.pdf
- Supplementry_material_1.pdf
